# Supplementary material for: Relationship between Pesticide Standards for Classification of Water Bodies and Ecotoxicity: A Case Study of the Brazilian Directive
Source: Toxics. 2022 Dec 8;10(12):767. doi: 10.3390/toxics10120767 (PMC9783844; doi:10.3390/toxics10120767)
Supplement: Supplementary file 1 [file toxics-10-00767-s001.zip]

Archive with 1 entries (1 files):
- toxics-2031504-supplementary.pdf
